# Supplementary material for: Microglia replacement by ER-Hoxb8 conditionally immortalized macrophages provides insight into Aicardi–Goutières syndrome neuropathology
Source: eLife. 2026 Jan 27;14:RP102900. doi: 10.7554/eLife.102900 (PMC12844908; doi:10.7554/eLife.102900)
Supplement: Supplementary file 2. [file elife-102900-supp2.zip]

Archive with 366 entries (361 files):
- Supplementary File 2/
- __MACOSX/._Supplementary File 2
- Supplementary File 2/Raw ICC/
- Supplementary File 2/.DS_Store
- __MACOSX/Supplementary File 2/._.DS_Store
- Supplementary File 2/Raw RNAScope/
- Supplementary File 2/Raw Stitches/
- Supplementary File 2/Raw IHC/
- Supplementary File 2/Raw ICC/A2 40x Z Cd11b.jpeg
- __MACOSX/Supplementary File 2/Raw ICC/._A2 40x Z Cd11b.jpeg
- Supplementary File 2/Raw ICC/Image_Overlay.jpeg
- __MACOSX/Supplementary File 2/Raw ICC/._Image_Overlay.jpeg
- Supplementary File 2/Raw ICC/.DS_Store
- __MACOSX/Supplementary File 2/Raw ICC/._.DS_Store
- Supplementary File 2/Raw ICC/A2 40x Z DAPI.jpeg
- __MACOSX/Supplementary File 2/Raw ICC/._A2 40x Z DAPI.jpeg
- Supplementary File 2/Raw ICC/A2 40x Z Overlay.jpeg
- __MACOSX/Supplementary File 2/Raw ICC/._A2 40x Z Overlay.jpeg
- Supplementary File 2/Raw ICC/NTC 40x Z Overlay.jpeg
- __MACOSX/Supplementary File 2/Raw ICC/._NTC 40x Z Overlay.jpeg
- Supplementary File 2/Raw ICC/Image_CH1.jpeg
- __MACOSX/Supplementary File 2/Raw ICC/._Image_CH1.jpeg
- Supplementary File 2/Raw ICC/overlay stitch.jpeg
- __MACOSX/Supplementary File 2/Raw ICC/._overlay stitch.jpeg
- Supplementary File 2/Raw ICC/cd11b stitch.jpeg
- __MACOSX/Supplementary File 2/Raw ICC/._cd11b stitch.jpeg
- Supplementary File 2/Raw ICC/Image_CH2.jpeg
- __MACOSX/Supplementary File 2/Raw ICC/._Image_CH2.jpeg
- Supplementary File 2/Raw ICC/NTC 40x Z DAPI.jpeg
- __MACOSX/Supplementary File 2/Raw ICC/._NTC 40x Z DAPI.jpeg
- Supplementary File 2/Raw ICC/dapi stitch.jpeg
- __MACOSX/Supplementary File 2/Raw ICC/._dapi stitch.jpeg
- Supplementary File 2/Raw ICC/NTC 40x Z Cd11b.jpeg
- __MACOSX/Supplementary File 2/Raw ICC/._NTC 40x Z Cd11b.jpeg
- Supplementary File 2/Raw RNAScope/1172_full_d1113h_10x_02_2024-07-30_14.00.56_2024-08-02T11-51-03.362.jpeg
- __MACOSX/Supplementary File 2/Raw RNAScope/._1172_full_d1113h_10x_02_2024-07-30_14.00.56_2024-08-02T11-51-03.362.jpeg
- Supplementary File 2/Raw RNAScope/1214_tamsham_60x_02-1_2024-07-30_15.00.14_2024-08-06T15-11-36.867.jpeg
- __MACOSX/Supplementary File 2/Raw RNAScope/._1214_tamsham_60x_02-1_2024-07-30_15.00.14_2024-08-06T15-11-36.867.jpeg
- Supplementary File 2/Raw RNAScope/1214_tamsham_10x_02_2024-07-30_14.13.16_2024-08-05T16-17-39.351.jpeg
- __MACOSX/Supplementary File 2/Raw RNAScope/._1214_tamsham_10x_02_2024-07-30_14.13.16_2024-08-05T16-17-39.351.jpeg
- Supplementary File 2/Raw RNAScope/1214_tamsham_10x_02_2024-07-30_14.13.16_2024-08-02T11-56-44.433.jpeg
- __MACOSX/Supplementary File 2/Raw RNAScope/._1214_tamsham_10x_02_2024-07-30_14.13.16_2024-08-02T11-56-44.433.jpeg
- Supplementary File 2/Raw RNAScope/5_2025-03-21_11.57.59_isg15.jpeg
- __MACOSX/Supplementary File 2/Raw RNAScope/._5_2025-03-21_11.57.59_isg15.jpeg
- Supplementary File 2/Raw RNAScope/1214_tamsham_60x_02-1_2024-07-30_15.00.14_2024-08-06T15-11-46.512.jpeg
- __MACOSX/Supplementary File 2/Raw RNAScope/._1214_tamsham_60x_02-1_2024-07-30_15.00.14_2024-08-06T15-11-46.512.jpeg
- Supplementary File 2/Raw RNAScope/1216 Iba.jpeg
- __MACOSX/Supplementary File 2/Raw RNAScope/._1216 Iba.jpeg
- Supplementary File 2/Raw RNAScope/1214_tamsham_60x_02-1_2024-07-30_15.00.14_2024-08-06T15-11-55.008.jpeg
- __MACOSX/Supplementary File 2/Raw RNAScope/._1214_tamsham_60x_02-1_2024-07-30_15.00.14_2024-08-06T15-11-55.008.jpeg
- Supplementary File 2/Raw RNAScope/1188_ict_d1113h_60x_04_2024-08-02_10.32.21_2024-08-05T16-40-59.493.jpeg
- __MACOSX/Supplementary File 2/Raw RNAScope/._1188_ict_d1113h_60x_04_2024-08-02_10.32.21_2024-08-05T16-40-59.493.jpeg
- Supplementary File 2/Raw RNAScope/1214_tamsham_60x_02-1_2024-07-30_15.00.14_2024-08-06T15-11-42.560.jpeg
- __MACOSX/Supplementary File 2/Raw RNAScope/._1214_tamsham_60x_02-1_2024-07-30_15.00.14_2024-08-06T15-11-42.560.jpeg
- Supplementary File 2/Raw RNAScope/1214_tamsham_10x_02_2024-07-30_14.13.16_2024-08-02T11-56-56.857.jpeg
- __MACOSX/Supplementary File 2/Raw RNAScope/._1214_tamsham_10x_02_2024-07-30_14.13.16_2024-08-02T11-56-56.857.jpeg
- Supplementary File 2/Raw RNAScope/1184_ict_wtb6_10x_02_2024-07-30_15.33.25_2024-08-02T11-59-11.393.jpeg
- __MACOSX/Supplementary File 2/Raw RNAScope/._1184_ict_wtb6_10x_02_2024-07-30_15.33.25_2024-08-02T11-59-11.393.jpeg
- Supplementary File 2/Raw RNAScope/1172_full_d1113h_10x_02_2024-07-30_14.00.56_2024-08-02T11-50-03.993.jpeg
- __MACOSX/Supplementary File 2/Raw RNAScope/._1172_full_d1113h_10x_02_2024-07-30_14.00.56_2024-08-02T11-50-03.993.jpeg
- Supplementary File 2/Raw RNAScope/1188_ict_d1113h_60x_04_2024-08-02_10.32.21_2024-08-05T16-41-04.861.jpeg
- __MACOSX/Supplementary File 2/Raw RNAScope/._1188_ict_d1113h_60x_04_2024-08-02_10.32.21_2024-08-05T16-41-04.861.jpeg
- Supplementary File 2/Raw RNAScope/1216 Overlay.jpeg
- __MACOSX/Supplementary File 2/Raw RNAScope/._1216 Overlay.jpeg
- Supplementary File 2/Raw RNAScope/5_2025-03-21_11.57.59_cre.jpeg
- __MACOSX/Supplementary File 2/Raw RNAScope/._5_2025-03-21_11.57.59_cre.jpeg
- Supplementary File 2/Raw RNAScope/5_2025-03-21_11.57.59_overlay.jpeg
- __MACOSX/Supplementary File 2/Raw RNAScope/._5_2025-03-21_11.57.59_overlay.jpeg
- Supplementary File 2/Raw RNAScope/1184_ict_wtb6_10x_02_2024-07-30_15.33.25_2024-08-02T11-59-29.458.jpeg
- __MACOSX/Supplementary File 2/Raw RNAScope/._1184_ict_wtb6_10x_02_2024-07-30_15.33.25_2024-08-02T11-59-29.458.jpeg
- Supplementary File 2/Raw RNAScope/1216 Cre.jpeg
- __MACOSX/Supplementary File 2/Raw RNAScope/._1216 Cre.jpeg
- Supplementary File 2/Raw RNAScope/1214_tamsham_60x_02-1_2024-07-30_15.00.14_2024-08-06T15-11-50.664.jpeg
- __MACOSX/Supplementary File 2/Raw RNAScope/._1214_tamsham_60x_02-1_2024-07-30_15.00.14_2024-08-06T15-11-50.664.jpeg
- Supplementary File 2/Raw RNAScope/1172_full_d1113h_10x_02_2024-07-30_14.00.56_2024-08-02T11-50-55.594.jpeg
- __MACOSX/Supplementary File 2/Raw RNAScope/._1172_full_d1113h_10x_02_2024-07-30_14.00.56_2024-08-02T11-50-55.594.jpeg
- Supplementary File 2/Raw RNAScope/1188_ict_d1113h_60x_04_2024-08-02_10.32.21_2024-08-05T16-40-54.278.jpeg
- __MACOSX/Supplementary File 2/Raw RNAScope/._1188_ict_d1113h_60x_04_2024-08-02_10.32.21_2024-08-05T16-40-54.278.jpeg
- Supplementary File 2/Raw RNAScope/5_2025-03-21_11.57.59_dapi.jpeg
- __MACOSX/Supplementary File 2/Raw RNAScope/._5_2025-03-21_11.57.59_dapi.jpeg
- Supplementary File 2/Raw RNAScope/1216 DAPI.jpeg
- __MACOSX/Supplementary File 2/Raw RNAScope/._1216 DAPI.jpeg
- Supplementary File 2/Raw RNAScope/1188_ict_d1113h_60x_04_2024-08-02_10.32.21_2024-08-05T16-41-10.237.jpeg
- __MACOSX/Supplementary File 2/Raw RNAScope/._1188_ict_d1113h_60x_04_2024-08-02_10.32.21_2024-08-05T16-41-10.237.jpeg
- Supplementary File 2/Raw RNAScope/1188_ict_d1113h_10x_04_2024-07-30_15.27.18_2024-08-05T16-43-30.013.jpeg
- __MACOSX/Supplementary File 2/Raw RNAScope/._1188_ict_d1113h_10x_04_2024-07-30_15.27.18_2024-08-05T16-43-30.013.jpeg
- Supplementary File 2/Raw RNAScope/1182 overlay.jpeg
- __MACOSX/Supplementary File 2/Raw RNAScope/._1182 overlay.jpeg
- Supplementary File 2/Raw RNAScope/1188 iba.jpeg
- __MACOSX/Supplementary File 2/Raw RNAScope/._1188 iba.jpeg
- Supplementary File 2/Raw RNAScope/1182 iba.jpeg
- __MACOSX/Supplementary File 2/Raw RNAScope/._1182 iba.jpeg
- Supplementary File 2/Raw RNAScope/1188 dapi.jpeg
- __MACOSX/Supplementary File 2/Raw RNAScope/._1188 dapi.jpeg
- Supplementary File 2/Raw RNAScope/1182 dapi.jpeg
- __MACOSX/Supplementary File 2/Raw RNAScope/._1182 dapi.jpeg
- Supplementary File 2/Raw RNAScope/5_2025-03-21_11.57.59_iba1.jpeg
- __MACOSX/Supplementary File 2/Raw RNAScope/._5_2025-03-21_11.57.59_iba1.jpeg
- Supplementary File 2/Raw RNAScope/1188_ict_d1113h_10x_04_2024-07-30_15.27.18_2024-08-05T16-43-46.645.jpeg
- __MACOSX/Supplementary File 2/Raw RNAScope/._1188_ict_d1113h_10x_04_2024-07-30_15.27.18_2024-08-05T16-43-46.645.jpeg
- Supplementary File 2/Raw RNAScope/1188_ict_d1113h_10x_04_2024-07-30_15.27.18_2024-08-05T16-43-37.068.jpeg
- __MACOSX/Supplementary File 2/Raw RNAScope/._1188_ict_d1113h_10x_04_2024-07-30_15.27.18_2024-08-05T16-43-37.068.jpeg
- Supplementary File 2/Raw RNAScope/1172_full_d1113h_10x_02_2024-07-30_14.00.56_2024-08-02T11-51-08.593.jpeg
- __MACOSX/Supplementary File 2/Raw RNAScope/._1172_full_d1113h_10x_02_2024-07-30_14.00.56_2024-08-02T11-51-08.593.jpeg
- Supplementary File 2/Raw RNAScope/1188 overlay.jpeg
- __MACOSX/Supplementary File 2/Raw RNAScope/._1188 overlay.jpeg
- Supplementary File 2/Raw RNAScope/1184_ict_wtb6_10x_02_2024-07-30_15.33.25_2024-08-02T11-59-23.169.jpeg
- __MACOSX/Supplementary File 2/Raw RNAScope/._1184_ict_wtb6_10x_02_2024-07-30_15.33.25_2024-08-02T11-59-23.169.jpeg
- Supplementary File 2/Raw RNAScope/1188 cre.jpeg
- __MACOSX/Supplementary File 2/Raw RNAScope/._1188 cre.jpeg
- Supplementary File 2/Raw RNAScope/1188_ict_d1113h_10x_04_2024-07-30_15.27.18_2024-08-05T16-43-41.989.jpeg
- __MACOSX/Supplementary File 2/Raw RNAScope/._1188_ict_d1113h_10x_04_2024-07-30_15.27.18_2024-08-05T16-43-41.989.jpeg
- Supplementary File 2/Raw RNAScope/1182 cre.jpeg
- __MACOSX/Supplementary File 2/Raw RNAScope/._1182 cre.jpeg
- Supplementary File 2/Raw RNAScope/1184_ict_wtb6_10x_02_2024-07-30_15.33.25_2024-08-02T11-59-17.313.jpeg
- __MACOSX/Supplementary File 2/Raw RNAScope/._1184_ict_wtb6_10x_02_2024-07-30_15.33.25_2024-08-02T11-59-17.313.jpeg
- Supplementary File 2/Raw RNAScope/1214_tamsham_10x_02_2024-07-30_14.13.16_2024-08-02T11-56-50.455.jpeg
- __MACOSX/Supplementary File 2/Raw RNAScope/._1214_tamsham_10x_02_2024-07-30_14.13.16_2024-08-02T11-56-50.455.jpeg
- Supplementary File 2/Raw Stitches/1144 ICT WT 13dpi 4x Stitch Iba.jpeg
- __MACOSX/Supplementary File 2/Raw Stitches/._1144 ICT WT 13dpi 4x Stitch Iba.jpeg
- Supplementary File 2/Raw Stitches/1071 Stitch DAPI.jpeg
- __MACOSX/Supplementary File 2/Raw Stitches/._1071 Stitch DAPI.jpeg
- Supplementary File 2/Raw Stitches/819 Stitch Isg.jpeg
- __MACOSX/Supplementary File 2/Raw Stitches/._819 Stitch Isg.jpeg
- Supplementary File 2/Raw Stitches/1186 ICT D1113H 27dpi 4x Stitch Overlay.jpeg
- __MACOSX/Supplementary File 2/Raw Stitches/._1186 ICT D1113H 27dpi 4x Stitch Overlay.jpeg
- Supplementary File 2/Raw Stitches/946 Stitch DAPI.jpeg
- __MACOSX/Supplementary File 2/Raw Stitches/._946 Stitch DAPI.jpeg
- Supplementary File 2/Raw Stitches/1186 ICT D1113H 27dpi 4x Stitch Iba.jpeg
- __MACOSX/Supplementary File 2/Raw Stitches/._1186 ICT D1113H 27dpi 4x Stitch Iba.jpeg
- Supplementary File 2/Raw Stitches/1152 Tam Sham 14dpi 4x Stitch Iba.jpeg
- __MACOSX/Supplementary File 2/Raw Stitches/._1152 Tam Sham 14dpi 4x Stitch Iba.jpeg
- Supplementary File 2/Raw Stitches/1083 Stitch DAPI.jpeg
- __MACOSX/Supplementary File 2/Raw Stitches/._1083 Stitch DAPI.jpeg
- Supplementary File 2/Raw Stitches/1239 Stitch DAPI.jpeg
- __MACOSX/Supplementary File 2/Raw Stitches/._1239 Stitch DAPI.jpeg
- Supplementary File 2/Raw Stitches/1144 ICT WT 13dpi 4x Stitch Overlay.jpeg
- __MACOSX/Supplementary File 2/Raw Stitches/._1144 ICT WT 13dpi 4x Stitch Overlay.jpeg
- Supplementary File 2/Raw Stitches/1264 Stitch Overlay 2.jpeg
- __MACOSX/Supplementary File 2/Raw Stitches/._1264 Stitch Overlay 2.jpeg
- Supplementary File 2/Raw Stitches/745.3 Stitch GFAP.jpeg
- __MACOSX/Supplementary File 2/Raw Stitches/._745.3 Stitch GFAP.jpeg
- Supplementary File 2/Raw Stitches/745.3 Stitch Iba1.jpeg
- __MACOSX/Supplementary File 2/Raw Stitches/._745.3 Stitch Iba1.jpeg
- Supplementary File 2/Raw Stitches/1237 Stitch DAPI.jpeg
- __MACOSX/Supplementary File 2/Raw Stitches/._1237 Stitch DAPI.jpeg
- Supplementary File 2/Raw Stitches/1138 ICT D1113H 13d 4x Stitch DAPI.jpeg
- __MACOSX/Supplementary File 2/Raw Stitches/._1138 ICT D1113H 13d 4x Stitch DAPI.jpeg
- Supplementary File 2/Raw Stitches/1138 ICT D1113H 13d 4x Stitch Isg.jpeg
- __MACOSX/Supplementary File 2/Raw Stitches/._1138 ICT D1113H 13d 4x Stitch Isg.jpeg
- Supplementary File 2/Raw Stitches/1017 Stitch GFP.jpeg
- __MACOSX/Supplementary File 2/Raw Stitches/._1017 Stitch GFP.jpeg
- Supplementary File 2/Raw Stitches/1017 Stitch Overlay.jpeg
- __MACOSX/Supplementary File 2/Raw Stitches/._1017 Stitch Overlay.jpeg
- Supplementary File 2/Raw Stitches/1180 Full D1113H 14d 4x Stitch DAPI.jpeg
- __MACOSX/Supplementary File 2/Raw Stitches/._1180 Full D1113H 14d 4x Stitch DAPI.jpeg
- Supplementary File 2/Raw Stitches/1180 Full D1113H 14d 4x Stitch Overlay.jpeg
- __MACOSX/Supplementary File 2/Raw Stitches/._1180 Full D1113H 14d 4x Stitch Overlay.jpeg
- Supplementary File 2/Raw Stitches/1083 Stitch GFP.jpeg
- __MACOSX/Supplementary File 2/Raw Stitches/._1083 Stitch GFP.jpeg
- Supplementary File 2/Raw Stitches/946 Stitch GFP.jpeg
- __MACOSX/Supplementary File 2/Raw Stitches/._946 Stitch GFP.jpeg
- Supplementary File 2/Raw Stitches/1152 Tam Sham 14dpi 4x Stitch DAPI.jpeg
- __MACOSX/Supplementary File 2/Raw Stitches/._1152 Tam Sham 14dpi 4x Stitch DAPI.jpeg
- Supplementary File 2/Raw Stitches/1264 Stitch Isg.jpeg
- __MACOSX/Supplementary File 2/Raw Stitches/._1264 Stitch Isg.jpeg
- Supplementary File 2/Raw Stitches/745.3 Stitch DAPI.jpeg
- __MACOSX/Supplementary File 2/Raw Stitches/._745.3 Stitch DAPI.jpeg
- Supplementary File 2/Raw Stitches/946 Stitch Overlay.jpeg
- __MACOSX/Supplementary File 2/Raw Stitches/._946 Stitch Overlay.jpeg
- Supplementary File 2/Raw Stitches/XY03 828 Stitch GFP.jpeg
- __MACOSX/Supplementary File 2/Raw Stitches/._XY03 828 Stitch GFP.jpeg
- Supplementary File 2/Raw Stitches/819 Stitch DAPI 2.jpeg
- __MACOSX/Supplementary File 2/Raw Stitches/._819 Stitch DAPI 2.jpeg
- Supplementary File 2/Raw Stitches/1152 Tam Sham 14dpi 4x Stitch Overlay.jpeg
- __MACOSX/Supplementary File 2/Raw Stitches/._1152 Tam Sham 14dpi 4x Stitch Overlay.jpeg
- Supplementary File 2/Raw Stitches/1180 Full D1113H 14d 4x Stitch Iba.jpeg
- __MACOSX/Supplementary File 2/Raw Stitches/._1180 Full D1113H 14d 4x Stitch Iba.jpeg
- Supplementary File 2/Raw Stitches/1224 Stitch GFP.jpeg
- __MACOSX/Supplementary File 2/Raw Stitches/._1224 Stitch GFP.jpeg
- Supplementary File 2/Raw Stitches/1264 Stitch DAPI 2.jpeg
- __MACOSX/Supplementary File 2/Raw Stitches/._1264 Stitch DAPI 2.jpeg
- Supplementary File 2/Raw Stitches/1224 Stitch Overlay.jpeg
- __MACOSX/Supplementary File 2/Raw Stitches/._1224 Stitch Overlay.jpeg
- Supplementary File 2/Raw Stitches/1264 Stitch DAPI.jpeg
- __MACOSX/Supplementary File 2/Raw Stitches/._1264 Stitch DAPI.jpeg
- Supplementary File 2/Raw Stitches/819 Stitch Iba.jpeg
- __MACOSX/Supplementary File 2/Raw Stitches/._819 Stitch Iba.jpeg
- Supplementary File 2/Raw Stitches/1071 Stitch Overlay.jpeg
- __MACOSX/Supplementary File 2/Raw Stitches/._1071 Stitch Overlay.jpeg
- Supplementary File 2/Raw Stitches/1076 Stitch GFP.jpeg
- __MACOSX/Supplementary File 2/Raw Stitches/._1076 Stitch GFP.jpeg
- Supplementary File 2/Raw Stitches/1144 ICT WT 13dpi 4x Stitch Isg.jpeg
- __MACOSX/Supplementary File 2/Raw Stitches/._1144 ICT WT 13dpi 4x Stitch Isg.jpeg
- Supplementary File 2/Raw Stitches/1083 Stitch Overlay.jpeg
- __MACOSX/Supplementary File 2/Raw Stitches/._1083 Stitch Overlay.jpeg
- Supplementary File 2/Raw Stitches/1152 Tam Sham 14dpi 4x Stitch Isg.jpeg
- __MACOSX/Supplementary File 2/Raw Stitches/._1152 Tam Sham 14dpi 4x Stitch Isg.jpeg
- Supplementary File 2/Raw Stitches/1237 Stitch GFP.jpeg
- __MACOSX/Supplementary File 2/Raw Stitches/._1237 Stitch GFP.jpeg
- Supplementary File 2/Raw Stitches/745.3 Stitch GFP.jpeg
- __MACOSX/Supplementary File 2/Raw Stitches/._745.3 Stitch GFP.jpeg
- Supplementary File 2/Raw Stitches/1186 ICT D1113H 27dpi 4x Stitch Isg.jpeg
- __MACOSX/Supplementary File 2/Raw Stitches/._1186 ICT D1113H 27dpi 4x Stitch Isg.jpeg
- Supplementary File 2/Raw Stitches/819 Stitch Overlay.jpeg
- __MACOSX/Supplementary File 2/Raw Stitches/._819 Stitch Overlay.jpeg
- Supplementary File 2/Raw Stitches/1186 ICT D1113H 27dpi 4x Stitch DAPI.jpeg
- __MACOSX/Supplementary File 2/Raw Stitches/._1186 ICT D1113H 27dpi 4x Stitch DAPI.jpeg
- Supplementary File 2/Raw Stitches/1239 Stitch Overlay.jpeg
- __MACOSX/Supplementary File 2/Raw Stitches/._1239 Stitch Overlay.jpeg
- Supplementary File 2/Raw Stitches/745.3 Stitch All.jpeg
- __MACOSX/Supplementary File 2/Raw Stitches/._745.3 Stitch All.jpeg
- Supplementary File 2/Raw Stitches/1138 ICT D1113H 13d 4x Stitch Overlay.jpeg
- __MACOSX/Supplementary File 2/Raw Stitches/._1138 ICT D1113H 13d 4x Stitch Overlay.jpeg
- Supplementary File 2/Raw Stitches/1224 Stitch DAPI.jpeg
- __MACOSX/Supplementary File 2/Raw Stitches/._1224 Stitch DAPI.jpeg
- Supplementary File 2/Raw Stitches/1076 Stitch Overlay.jpeg
- __MACOSX/Supplementary File 2/Raw Stitches/._1076 Stitch Overlay.jpeg
- Supplementary File 2/Raw Stitches/1071 Stitch GFP.jpeg
- __MACOSX/Supplementary File 2/Raw Stitches/._1071 Stitch GFP.jpeg
- Supplementary File 2/Raw Stitches/819 Stitch DAPI.jpeg
- __MACOSX/Supplementary File 2/Raw Stitches/._819 Stitch DAPI.jpeg
- Supplementary File 2/Raw Stitches/1138 ICT D1113H 13d 4x Stitch Iba.jpeg
- __MACOSX/Supplementary File 2/Raw Stitches/._1138 ICT D1113H 13d 4x Stitch Iba.jpeg
- Supplementary File 2/Raw Stitches/1237 Stitch Overlay.jpeg
- __MACOSX/Supplementary File 2/Raw Stitches/._1237 Stitch Overlay.jpeg
- Supplementary File 2/Raw Stitches/XY03 828 Stitch Overlay.jpeg
- __MACOSX/Supplementary File 2/Raw Stitches/._XY03 828 Stitch Overlay.jpeg
- Supplementary File 2/Raw Stitches/1029 Stitch DAPI.jpeg
- __MACOSX/Supplementary File 2/Raw Stitches/._1029 Stitch DAPI.jpeg
- Supplementary File 2/Raw Stitches/1017 Stitch DAPI.jpeg
- __MACOSX/Supplementary File 2/Raw Stitches/._1017 Stitch DAPI.jpeg
- Supplementary File 2/Raw Stitches/1029 Stitch Overlay.jpeg
- __MACOSX/Supplementary File 2/Raw Stitches/._1029 Stitch Overlay.jpeg
- Supplementary File 2/Raw Stitches/1264 Stitch Iba.jpeg
- __MACOSX/Supplementary File 2/Raw Stitches/._1264 Stitch Iba.jpeg
- Supplementary File 2/Raw Stitches/1264 Stitch Overlay.jpeg
- __MACOSX/Supplementary File 2/Raw Stitches/._1264 Stitch Overlay.jpeg
- Supplementary File 2/Raw Stitches/1029 Stitch GFP.jpeg
- __MACOSX/Supplementary File 2/Raw Stitches/._1029 Stitch GFP.jpeg
- Supplementary File 2/Raw Stitches/1239 Stitch GFP.jpeg
- __MACOSX/Supplementary File 2/Raw Stitches/._1239 Stitch GFP.jpeg
- Supplementary File 2/Raw Stitches/XY03 828 Stitch DAPI.jpeg
- __MACOSX/Supplementary File 2/Raw Stitches/._XY03 828 Stitch DAPI.jpeg
- Supplementary File 2/Raw Stitches/819 Stitch Overlay 2.jpeg
- __MACOSX/Supplementary File 2/Raw Stitches/._819 Stitch Overlay 2.jpeg
- Supplementary File 2/Raw Stitches/1076 Stitch DAPI.jpeg
- __MACOSX/Supplementary File 2/Raw Stitches/._1076 Stitch DAPI.jpeg
- Supplementary File 2/Raw Stitches/1180 Full D1113H 14d 4x Stitch Isg.jpeg
- __MACOSX/Supplementary File 2/Raw Stitches/._1180 Full D1113H 14d 4x Stitch Isg.jpeg
- Supplementary File 2/Raw Stitches/1144 ICT WT 13dpi 4x Stitch DAPI.jpeg
- __MACOSX/Supplementary File 2/Raw Stitches/._1144 ICT WT 13dpi 4x Stitch DAPI.jpeg
- Supplementary File 2/Raw IHC/819 Overlay 2.jpeg
- __MACOSX/Supplementary File 2/Raw IHC/._819 Overlay 2.jpeg
- Supplementary File 2/Raw IHC/FF_833 wt H8 02 iba1.jpeg
- __MACOSX/Supplementary File 2/Raw IHC/._FF_833 wt H8 02 iba1.jpeg
- Supplementary File 2/Raw IHC/dapi 2.jpeg
- __MACOSX/Supplementary File 2/Raw IHC/._dapi 2.jpeg
- Supplementary File 2/Raw IHC/Overlay 4.jpeg
- __MACOSX/Supplementary File 2/Raw IHC/._Overlay 4.jpeg
- Supplementary File 2/Raw IHC/FF_828_8 hoxb tx D8 iba1.jpeg
- __MACOSX/Supplementary File 2/Raw IHC/._FF_828_8 hoxb tx D8 iba1.jpeg
- Supplementary File 2/Raw IHC/Iba.jpeg
- __MACOSX/Supplementary File 2/Raw IHC/._Iba.jpeg
- Supplementary File 2/Raw IHC/.DS_Store
- __MACOSX/Supplementary File 2/Raw IHC/._.DS_Store
- Supplementary File 2/Raw IHC/Iba1.jpeg
- __MACOSX/Supplementary File 2/Raw IHC/._Iba1.jpeg
- Supplementary File 2/Raw IHC/FF_838_4 csf1r ko p2ry12.jpeg
- __MACOSX/Supplementary File 2/Raw IHC/._FF_838_4 csf1r ko p2ry12.jpeg
- Supplementary File 2/Raw IHC/1264 Overlay 2.jpeg
- __MACOSX/Supplementary File 2/Raw IHC/._1264 Overlay 2.jpeg
- Supplementary File 2/Raw IHC/dapi 3.jpeg
- __MACOSX/Supplementary File 2/Raw IHC/._dapi 3.jpeg
- Supplementary File 2/Raw IHC/FF_838_4 csf1r ko dapi.jpeg
- __MACOSX/Supplementary File 2/Raw IHC/._FF_838_4 csf1r ko dapi.jpeg
- Supplementary File 2/Raw IHC/819 Overlay.jpeg
- __MACOSX/Supplementary File 2/Raw IHC/._819 Overlay.jpeg
- Supplementary File 2/Raw IHC/FF_828_8 hoxb tx D8 dapi.jpeg
- __MACOSX/Supplementary File 2/Raw IHC/._FF_828_8 hoxb tx D8 dapi.jpeg
- Supplementary File 2/Raw IHC/overlay 2.jpeg
- __MACOSX/Supplementary File 2/Raw IHC/._overlay 2.jpeg
- Supplementary File 2/Raw IHC/Iba 2.jpeg
- __MACOSX/Supplementary File 2/Raw IHC/._Iba 2.jpeg
- Supplementary File 2/Raw IHC/FF_833 wt H8 02 p2ry12.jpeg
- __MACOSX/Supplementary File 2/Raw IHC/._FF_833 wt H8 02 p2ry12.jpeg
- Supplementary File 2/Raw IHC/FF_838_4 csf1r ko overlay.jpeg
- __MACOSX/Supplementary File 2/Raw IHC/._FF_838_4 csf1r ko overlay.jpeg
- Supplementary File 2/Raw IHC/FF_833 wt H8 02 dapi.jpeg
- __MACOSX/Supplementary File 2/Raw IHC/._FF_833 wt H8 02 dapi.jpeg
- Supplementary File 2/Raw IHC/FF_838_4 csf1r ko gfp.jpeg
- __MACOSX/Supplementary File 2/Raw IHC/._FF_838_4 csf1r ko gfp.jpeg
- Supplementary File 2/Raw IHC/DAPI 4.jpeg
- __MACOSX/Supplementary File 2/Raw IHC/._DAPI 4.jpeg
- Supplementary File 2/Raw IHC/FF_748_5 bm tx H top 8 overlay.jpeg
- __MACOSX/Supplementary File 2/Raw IHC/._FF_748_5 bm tx H top 8 overlay.jpeg
- Supplementary File 2/Raw IHC/1224 Z GFP.jpeg
- __MACOSX/Supplementary File 2/Raw IHC/._1224 Z GFP.jpeg
- Supplementary File 2/Raw IHC/1264 Isg.jpeg
- __MACOSX/Supplementary File 2/Raw IHC/._1264 Isg.jpeg
[truncated: 66 more entries]
